# Supplementary material for: Naphthaleneoxypropargyl-Containing Piperazine as a Regulator of Effector Immune Cell Populations upon an Aseptic Inflammation
Source: Molecules. 2023 Oct 11;28(20):7023. doi: 10.3390/molecules28207023 (PMC10608911; doi:10.3390/molecules28207023)
Supplement: Supplementary file 1 [file molecules-28-07023-s001.zip]

Archive with 1 entries (1 files):
- molecules-2586174-supplementary.pdf
